# Supplementary material for: Machine Learning-Based Prediction of Transition to Functional Upper Limb Recovery After Intensive Inpatient Rehabilitation in Early Subacute Stroke
Source: J Clin Med. 2026 May 16;15(10):3851. doi: 10.3390/jcm15103851 (PMC13207809; doi:10.3390/jcm15103851)
Supplement: Supplementary file 1 [file jcm-15-03851-s001.zip]

Archive with 1 entries (1 files):
- jcm-4247029-supplementary.pdf
